# Supplementary material for: GWAS-Based Mining of Candidate Genes for Low-Nitrogen Tolerance in Maize
Source: Int J Mol Sci. 2026 Feb 23;27(4):2060. doi: 10.3390/ijms27042060 (PMC12940573; doi:10.3390/ijms27042060)
Supplement: Supplementary file 1 [file ijms-27-02060-s001.zip]

Archive with 2 entries (2 files):
- All.Genotype.xls
- ijms-4097181-supplementary.pdf
